# Supplementary material for: Centrifugation-Based Purification Protocol Optimization Enhances Structural Preservation of Nucleopolyhedrovirus Budded Virion Envelopes
Source: Insects. 2025 Apr 17;16(4):424. doi: 10.3390/insects16040424 (PMC12027964; doi:10.3390/insects16040424)
Supplement: Supplementary file 1 [file insects-16-00424-s001.zip]

Archive with 1 entries (1 files):
- insects-3566289-supplementary.pdf
